# Supplementary material for: Cytochrome P450 Monooxygenases CYP6AY3 and CYP6CW1 Regulate Rice Black-Streaked Dwarf Virus Replication in Laodelphax striatellus (Fallén)
Source: Viruses. 2021 Aug 10;13(8):1576. doi: 10.3390/v13081576 (PMC8402780; doi:10.3390/v13081576)
Supplement: Supplementary file 1 [file viruses-13-01576-s001.zip]

Archive with 3 entries (3 files):
- Table S1.xlsx
- Table S2.xlsx
- Table S3.pdf
