# Supplementary material for: Cytochrome P450 Monooxygenases CYP6AY3 and CYP6CW1 Regulate Rice Black-Streaked Dwarf Virus Replication in Laodelphax striatellus (Fallén)
Source: Viruses. 2021 Aug 10;13(8):1576. doi: 10.3390/v13081576 (PMC8402780; doi:10.3390/v13081576)
Supplement: Supplementary file 1 [file viruses-13-01576-s001.zip › Table S1.xlsx]

## Sheet: Sheet1
Table S1. Primers used in this study.
Gene name	Primers	Application
CYP6AX3F	GCTACGAAGTATCATGGTTC	RT-qPCR
CYP6AX3R	CAGAGTGTTACCGAAGAATG
CYP6AY3F	ATTGGCTTGCTGATAATAGTG
CYP6AY3R	TGAGTGAGACAACTTCATAGTA
CYP6BD10F	TGGTCATTATTCAGTTGTCC
CYP6BD10R	CTCAGTAGTATTCGGTCTTTG
CYP6CS2F	CTTCTGGAAAGTTTGAGCAT
CYP6CS2R	GTGACCTTGAATGACATCTC
CYP6CW1F	GTTCTTCACAACTCTGGTAG
CYP6CW1R	TGTTCAGCCTATCAATCATC
CYP6ER2F	ACATTGGAAGAGAAGAGGAA
CYP6ER2R	GAGTAGAAACCGATGATTGG
CYP6FK1F	ACCACACTGTTGACATTATTC
CYP6FK1R	CACCTCGATCATAGAACTCTT
CYP6FL1F	GCTCTAATACTGCTACTGTTC
CYP6FL1R	CACTGTCGTAAATGTCTTTCT
CYP6FL4F	CGGTCTAATACTGCTACTGT
CYP6FL4R	TGACATCTTGCGATAGAGTT
CYP6FU1F	ATGTGTTTGTGGGCTATTTG
CYP6FU1R	ATGCTTACAAGAGTCTGGAA
CYP3115A1F	ATCTCATTGTTCACGCCTTA
CYP3115A1R	CACTTGTGTCTTCTATCTCATTG
CYP408A3F	GTTGATGAAGCCGATAAGTT
CYP408A3R	TGACAATCCTGGAGAACAAT
CYP418A2F	TGTCCAGTAGAGATTCCATT
CYP418A2R	TCCATTCCAAGTACAGGTAA
CYP427A1F	TTCTCATCACAGTTGCTTATG
CYP427A1R	TGGAAGGAGTCGTAAATATCT
CYP4C62F	ATATGGACCGTTGTTTCGTA
CYP4C62R	AAGGCTGAAGGAATGTGTAG
CYP4C65F	GCCACTTCTAAATCTTCTACTC
CYP4C65R	GTATCAACTTCCTCTCTTATGTC
CYP4C77F	GTTGAGATTGTGGTTGGTAG
CYP4C77R	GGAATGTTGGAGTTAGAAGTT
CYP4C78F	GCTAATGAGTCCTCTGTTGA
CYP4C78R	ATTGCCAATGAATGGAAGAC
CYP4CE3F	CCTAGACTGGCTGAATGAAG
CYP4CE3R	TGTGTTGAAGATTGGAATGC
CYP4DE1F	GTTCAGGCAATTCTCAGTAG
CYP4DE1R	AATGGAATGTTGGTGTGATC
CYP4DC1F	GATTGGACCAGAACTCTATGTA
CYP4DC1R	CAAGCCAGGGATGTAGTAAA
CYP4DD1F	TCCTAACAGATGAAGATGAGT
CYP4DD1R	GTATGGCTTTCCAATTTCCT
CYP4FB1F	TTCTTGGACCTAATGCTTGA
CYP4FB1R	CTCTTCGTGAACCTTCTCTT
CYP4FB2F	CGACAGTACATAACATTCCAA
CYP4FB2R	AGGCATCTGATTCAATAAGC
CYP4G115F	TATGTCTACTTCCGCATGTC
CYP4G115R	TCACACCAGTATCGTATTCG
CYP4G76F	TAATGCTGGTTGCCTACTAT
CYP4G76R	TGAACACATCGTTAGGACTT
CYP380C10F	GATCATATCAATCTCATCGTCAT
CYP380C10R	GAAGAACCTGTAGAGTGGAT
CYP417A2F	ACTGGTATAGAAGAGCGATT
CYP417A2R	GAAGAAGGAATGTGCGTTAC
CYP417B1F	GACAAGTGAATACGCAACAA
CYP417B1R	TTGGTGGAATGATGGATTAAC
CYP425A1F	ACGAACTGGTCATTGGAATA
CYP425A1R	TGATTGCCACTCTTCTGTAA
CYP425B1F	GTAATGAAGGATTAGCAAGGAT
CYP425B1R	TGGCTTATAGAAGGAGAATAGA
CYP426A1F	GGGATTCCTCATATTTCACAA
CYP426A1R	CGAAGCAACCATACATATCT
CYP439AlF	GCCACAATCAACAAGATACT
CYP439AlR	CATCAGCGTAATCCATCATT
CYP439A2F	GCAATCATCCTTCTCTATGTT
CYP439A2R	CGCCCAATATCTTGTGTATT
CYP439B1F	CATCTATCTTACGAAGTGGATTC
CYP439B1R	GGCAACCATAAGGTCATTAAC
S5-1F	GTTTACGGTGGTGCAATTTTCA
S5-1R	AGGCTTTCCTTCACTAACTTCTGACT
S6F	GAACAGATTGCCAAATACGAAACA
S6R	AAGAGCAGTACGCGTCGTTCA
S9-1F	TGGTGCTTCTCGTCAAACTGTCT
S9-1R	GCCAACAATTCGTGTCCTGAA
S10F	CAATTGTCCCGCAAGCACTA
S10R	AAGCTGAAACGGGAATTATGCTA
RPL5F	CCGAAGTGACAGGCGAGGAG
RPL5R	CACGCTGTGCGGGATGTT
dsCYP6AY3F	TAATACGACTCACTATAGGGTTACAGGAGTTTCCCCAATGA	dsRNA synthesis
dsCYP6AY3R	TAATACGACTCACTATAGGGTCTGTTGTGAAGCGAGCCATC
dsCYP6CW1F	TAATACGACTCACTATAGGGGTGGTTTTTAGAAGGGTCAG
dsCYP6CW1R	TAATACGACTCACTATAGGGCTATCTTTAGTCCGAATGCG
dsEGFPF	TAATACGACTCACTATAGGGAAGTTCAGCGTGTCCG
dsEGFPR	TAATACGACTCACTATAGGGCACCTTGATGCCGTTC
