# Supplementary material for: Cytochrome P450 Monooxygenases CYP6AY3 and CYP6CW1 Regulate Rice Black-Streaked Dwarf Virus Replication in Laodelphax striatellus (Fallén)
Source: Viruses. 2021 Aug 10;13(8):1576. doi: 10.3390/v13081576 (PMC8402780; doi:10.3390/v13081576)
Supplement: Supplementary file 1 [file viruses-13-01576-s001.zip › Table S2.xlsx]

## Sheet: Sheet1
Table S2. ANOVA Fs.
		ANOVA F
Imidacloprid/Acetone	S5-1	39.78
	S6	112
	S9-1	93.01
	S10	315.57
Pymetrozine/Acetone	S5-1	53.16
	S6	160.71
	S9-1	68.51
	S10	132.74
Buprofezin/Acetone	S5-1	518.58
	S6	346.14
	S9-1	276.31
	S10	1577.85
Deltamethrin/Acetone	S5-1	637
	S6	26.88
	S9-1	55.82
	S10	497.23
PBO/Acetone	S10	15.63
RBSDV/VF	CYP6AX3	11.55
	CYP6AY3	5020.45
	CYP6BD10	0.45
	CYP6CS2	2.54
	CYP6CW1	170.48
	CYP6ER2	204.29
	CYP6FK1	388.5
	CYP6FL1	0.26
	CYP6FL4	87.59
	CYP6FU1	9.27
	CYP3115A1	0.18
	CYP408A3	3.99
	CYP418A2	3.29
	CYP427A1	10.38
	CYP4C62	143.11
	CYP4C65	0.31
	CYP4C77	0.01
	CYP4C78	0.36
	CYP4CE3	3
	CYP4DE1	0.22
	CYP4DC1	43.2
	CYP4DD1	0.21
	CYP4FB1	430.18
	CYP4FB2	0.16
	CYP4G115	1.19
	CYP4G76	19.59
	CYP380C10	1.86
	CYP417A2	64.68
	CYP417B1	3.44
	CYP425A1	17.58
	CYP425B1	165.4
	CYP426A1	54.89
	CYP439A1	3.28
	CYP439A2	7.5
	CYP439B1	0.14
dsCYP6AY3/dsEGFP	1d	11.15
	3d	27.67
	5d	67.19
	7d	33.29
dsCYP6CW1/dsEGFP	1d	8.94
	3d	14.81
	5d	47.67
	7d	21.44
dsCYP6AY3/dsEGFP	S5-1	7.2
	S6	36.53
	S9-1	7.11
	S10	12.46
dsCYP6CW1/dsEGFP	S5-1	7.93
	S6	7.8
	S9-1	9.98
	S10	16.46
